# Supplementary material for: The Effect and Cost-Effectiveness of Offering a Combined Lifestyle Intervention for the Prevention of Cardiovascular Disease in Primary Care: Results of the Healthy Heart Stepped-Wedge Trial
Source: Int J Environ Res Public Health. 2023 Mar 13;20(6):5040. doi: 10.3390/ijerph20065040 (PMC10048996; doi:10.3390/ijerph20065040)
Supplement: Supplementary file 1 [file ijerph-20-05040-s001.zip]

Archive with 1 entries (1 files):
- ijerph-2203720-supplementary.pdf
